# Supplementary material for: Expression of 1,3-β-glucan synthase subunits in Candida glabrata is regulated by the cell cycle and growth conditions and at both transcriptional and post-transcriptional levels
Source: Antimicrob Agents Chemother. 2025 Jun 17;69(8):e00500-25. doi: 10.1128/aac.00500-25 (PMC12326982; doi:10.1128/aac.00500-25)
Supplement: Supplemental tables — Tables S1 to S3. [file aac.00500-25-s0005.xlsx]

## Sheet: Table S1
Strains used in this study
Strain name	Strain description	Genetic background
ATCC2001/CBS138	Wild-type parental strain	--
ATCC90030/DPL1021	Wild-type parental strain	--
BG2	Wild-type parental strain	--
ESCg14	ATCC2001 with pES14	ATCC2001
ESCg17	ATCC2001 with pES17	ATCC2001
fks1Δ	CRISPR-generated fks1 knock-out with pTEF1-NAT	ATCC2001
fks2Δ	CRISPR-generated fks2 knock-out with pTEF1-NAT	ATCC2001
MVKCg6	CRISPR-generated pTEF1-NAT and N-terminal HaloTag fks2	ATCC2001
AF36	CRISPR generated S663P fks2 point mutation	ATCC2001
AF37	CRISPR generated S663P fks2 point mutation	ATCC2001
AF38	CRISPR generated S629P fks1 point mutation	ATCC2001
AF39	CRISPR generated R631G fks1 point mutation	ATCC2001
AF40	CRISPR generated R631G fks1 point mutation	ATCC2001
AF41	CRISPR generated R665G fks2 point mutation	ATCC2001
IGCg3	AF36 + pES17	ATCC2001
IGCg4	AF37 + pES17	ATCC2001
IGCg5	AF38 + pES14	ATCC2001
IGCg6	AF39 + pES14	ATCC2001
IGCg7	AF40 + pES14	ATCC2001
IGCg8	AF41 + pES17	ATCC2001
IGCg9	fks1Δ with pIG5	ATCC2001
IGCg10	fks2Δ with pIG4	ATCC2001
IGCg11	CRISPR-generated fks1∆ in MVKCg6	ATCC2001
IGCg12	ATCC2001 with pIG4	ATCC2001
IGCg13	DPL1021 with pIG4	DPL1021
IGCg14	ATCC2001 with pIG5	ATCC2001
IGCg15	DPL1021 with pIG5	DPL1021
IGCg16	BG2 with pIG4	BG2
IGCg17	BG2 with pIG5	BG2

## Sheet: Table S2
Plasmids used in this study
Plasmid name	Plasmid description	Plasmid background
pES14	pFKS1-degGFP (NAT-R)	pYC55*
pES17	pFKS2-degGFP (NAT-R)	pYC55*
pIG4	pFKS1-degGFP (HYG-R)	pES14
pIG5	pFKS2-degGFP (HYG-R)	pES17
*Yáñez-Carrillo et al., PMID: 25986172

## Sheet: Table S3
Sequences of primers and guide RNAs (gRNAs) used in this study
Primer name	Sequence (5’-3’)	Purpose
qFKS1_F	CGGAGTGTCTGTGTTTCATTTAC	FKS1 qPCR
qFKS1_R	CTGTTCAAGTAGTCACCCTCTG	FKS1 qPCR
qFKS2BEG_F	CCAGAATGTCTCCAGACCAAG	FKS2 beginning qPCR
qFKS2BEG_R	TCAAGCTGAGCTGCGAAATA	FKS2 beginning qPCR
qFKS2MID_F	AGAAGAAACAGCCGCTTATGA	FKS2 middle qPCR
qFKS2MID_R	GCAGCAGACTTGAAACCAATAC	FKS2 middle qPCR
qFKS2END_F	GCCACAGTTATCCAATGTCAAAG	FKS2 end qPCR
qFKS2END_R	TGTCCAGAAAGCCGTGTTAG	FKS2 end qPCR
qPTP3_F	GCCCGTGGATGATAGAGTTAG	PTP3 qPCR
qPTP3_R	GTATCGGTTTGGTTTGGTGTATT	PTP3 qPCR
qRCN2_F	CGAGTATTTGCAGAAGGAGGAG	RCN2 qPCR
qRCN2_R	CGACCTGAACCTGTTCGATAAC	RCN2 qPCR
qUBC13_F	TGCCCGAGGACTACCCTATG	UBC13 qPCR
qUBC13_R	AGCACGTCCAGGCAGATACG	UBC13 qPCR
IGP17	TAGCAATCTAATCTAAGTTTTGGATCTAAAATGGGTAAAAAGCCTGAACT	HYG template for creating pIG4/5
IGP18	AGCGTGACATAACTAATTACATGACTCGACTTATTCCTTTGCCCTCGGAC	HYG template for creating pIG4/6
ESP17	CTCTTTCGATGACCTCCCATTG	pIG4 and pIG5 validation
ESP18	ACCTTCGGGCATGGCACTCT	pIG4 and pIG5 validation
ESP47	GAGAAGGTTTTGGGACGCTC	pIG4 and pIG5 validation
ESP48	TCTTCTAGCTGCTTACCGGC	pIG4 and pIG5 validation
FKS1-F	CGCTACATTGCTATTTTTCTCAG	Amplification of first fragment of fks1-R631G for CRISPR
R631G-R	TTGGATCTCCTAGAGATAGAATCAAGAAGTAGTATGATTCAGCGTACTTAGCAGCAAAAACAGTAACCCAAACAAGGTAAGAC	Amplification of first fragment of fks1-R631G for CRISPR
FKS1-R	TAACTTTTGGACATGGTCAATG	Amplification of the second fragment of fks1-R631G for CRISPR
R631G-F	GTCTTACCTTGTTTGGGTTACTGTTTTTGCTGCTAAGTACGCTGAATCATACTACTTCTTGATTCTATCTCTAGGAGATCCAA	Amplification of the second fragment of fks1-R631G for CRISPR
FKS1-F	CGCTACATTGCTATTTTTCTCAG	Amplification of first fragment of fks1-S629P for CRISPR
S629P-R	TCTTAGAGGTAGAATCAAGAAGTAGTATGATTCAGCGTACTTAGCAGCAAAAACAGTAACCCAAACAAGGTAAGAC	Amplification of first fragment of fks1-S629P for CRISPR
FKS1-R	TAACTTTTGGACATGGTCAATG	Amplification of second fragment of fks1-S629P for CRISPR
S629P-F	GTCTTACCTTGTTTGGGTTACTGTTTTTGCTGCTAAGTACGCTGAATCATACTACTTCTTGATTCTACCTCTAAGA	Amplification of second fragment of fks1-S629P for CRISPR
FKS1-F	CGCTACATTGCTATTTTTCTCAG	Fusion of the first and the second fragments for both fks1-R631G and fks1-S629P
FKS1-R	TAACTTTTGGACATGGTCAATG	Fusion of the first and the second fragments for both fks1-R631G and fks1-S629P
FKS1-gRNA	TGACAGATGGTTGTCTTACC	Transformation of fused fks1-R631G and fks1-S629P fragments
FKS1-R-Diagnostics	TTGATTTTTGCAGTTAACTTG	Identification of mutants carrying fks1-R631G and fks1-S629P
FKS1-R-Diagnostics	AGTCTCTTCGGCCAAGATT	Identification of mutants carrying fks1-R631G and fks1-S629P
FKS2-F	GGCCACTGTTTTATTCTTCTCGA	Amplification of first fragment of fsk2-S663P
S663P-R	TCTTAGAGGCAAAATCAAGAAGAAGTACGATTCAGAGTATTTTGCAGCAAAAACT	Amplification of first fragment of fsk2-S663P
FKS2-R	CAGTTTCTGAACATGGTCGATA	Amplification of the second fragment of fks2-S663P
S663P-F	AGTTTTTGCTGCAAAATACTCTGAATCGTACTTCTTCTTGATTTTGCCTCTAAGA	Amplification of the second fragment of fks2-S663P
FKS2-F	GGCCACTGTTTTATTCTTCTCGA	Amplification of first fragment of fks2-R665G
R665G-R	TAGGGTCTCCTAGAGACAAAATCAAGAAGAAGTACGATTCAGAGTATTTTGCAGCAAAAACT	Amplification of first fragment of fks2-R665G
FKS2-R	CAGTTTCTGAACATGGTCGATA	Amplification of the second fragment of fks2-R665G
R665G-F	AGTTTTTGCTGCAAAATACTCTGAATCGTACTTCTTCTTGATTTTGTCTCTAGGAGACCCTA	Amplification of the second fragment of fks2-R665G
FKS2-F	GGCCACTGTTTTATTCTTCTCGA	Fusion of the first and the second fragments, for both fks2-R665G and fks2-S663P
FKS2-R	CAGTTTCTGAACATGGTCGATA	Fusion of the first and the second fragments, for both fks2-R665G and fks2-S663P
FKS2-gRNA	GAAGTACGATTCAGAGTATT	Transformation of fused fks2-R665G and fks2-S663P fragments
FKS2-F-Diagnostics	GGTATCCTAGGTGTTAATCT	Identification of mutants carrying fks2-R665G and fks2-S663P
FKS2-R-Diagnostics	TGTTTCTTCTGCCAGAATC	Identification of mutants carrying fks2-R665G and fks2-S663P
FKS1-F-Ultramer	TTTTTTTGCTCTTGTTTGATATACATTCGCTATGTCTTACAATAATAACGGACAACAAATGTCCGATCAGGGCTACTATGATAATAAGCTTGCCTCGTCCCCGC	Amplification of fks1∆NAT cassette
FKS1-R-Ultramer	ATCTATTATCTTGAACTCGTTTAATATCAAATGATGAAATGTGGAATAAGAATAAACAATAAAATCACGCAAATTATTGAAATGGACTGGATGGCGGCGTTAGTATC	Amplification of fks1∆NAT cassette
FKS1-F-Diagnostic	CGAATCTTGCTATTAATTCCCT	fks1∆ validation
FKS1-R-Diagnostic	GCGGGATATAACCAGTATCTCT	fks1∆ validation
FKS1-gRNA	TGACAGATGGTTGTCTTACC	fks1∆ CRISPR
FKS2-F-Ultramer	ACTATCCCAAGTCTCTATCAGCCAATAAAGGAATAAGAACAAGACAGAAAAAGAAAATTCCAACCATGTCTTACGATCAAGGTGGTAATGGGCTTGCCTCGTCCCCGC	Amplification of fks2∆NAT cassette
FKS2-R-Ultramer	GTCCACTATAAAATAAAGAGGCAATAGATAATCCCCTAATTGAGTATGATTTTCAAGAATTTTTCTAATTAGGAATTAGCATCATTACTCCTGGATGGCGGCGTTAGTATC	Amplification of fks2∆NAT cassette
FKS2-F-Diagnostic	CTTGTGCTGACAATTCGC	fks2∆ validation
FKS2-R-Diagnostic	GACTGTTATTGTTACCATCGC	fks2∆ validation
FKS2-gRNA	GAAGTACGATTCAGAGTATT	fks2∆ CRISPR
IGP52	GAAACTGCATGAACCGTGCG	Amplification of fks1∆NAT cassette for IGCg11
ESP369	GATCAGTCGTAAAAACAGCGGG	Amplification of fks1∆NAT cassette for IGCg12
ESP377	TCGCTAGTAACAATGCCCTACAG	IGCg11 validation
IGP58	GTGAAACCATCACCAGTAGC	IGCg11 validation
IGP54	CGATGGTACTGCTTCCGATG	IGCg11 validation
IGP60	CATTATATATTCACCCGCATG	IGCg11 validation
ESP21	AACTAATAGATatcTATGCAGATTTTCGTCAAGAC	Inserting degGFP from pNC1124 into EcoRV and SacI sites of pYC55					EcoRV-degGFP
ESP22	CTAGCGGAgCTcCCGGTAGAGGTGTGGTCAATAAG	Inserting degGFP from pNC1124 into EcoRV and SacI sites of pYC55					ADH1term-SacI
ESP27	GAAAGAAAAAAAGAAAGGGATATCCCG	Inserting pFKS1 into EcoRV site upstream of degGFP
ESP28	CCGTTATTATTGTAAGAgATAtCGAATGTATATC	Inserting pFKS1 into EcoRV site upstream of degGFP
ESP29	AGTACAAAGAACGATAtcCACAGGCAATGG	Inserting pFKS2 into EcoRV site upstream of degGFP
ESP30	CCTTGATCGTAAGAtATcGTTGGAATTTTC	Inserting pFKS2 into EcoRV site upstream of degGFP
